# Supplementary material for: Omalizumab Restores Response to Corticosteroids in Patients with Eosinophilic Chronic Rhinosinusitis and Severe Asthma
Source: Biomedicines. 2021 Jul 7;9(7):787. doi: 10.3390/biomedicines9070787 (PMC8301363; doi:10.3390/biomedicines9070787)
Supplement: Supplementary file 1 [file biomedicines-09-00787-s001.zip]

Archive with 2 entries (2 files):
- __MACOSX/._Supplementary Materials_Oma_Biomedicines 2021 (final).docx
- Supplementary Materials_Oma_Biomedicines 2021 (final).pdf
